# Supplementary material for: Compared Efficacy of Adjuvant Intravesical BCG-TICE vs. BCG-RIVM for High-Risk Non-Muscle Invasive Bladder Cancer (NMIBC): A Propensity Score Matched Analysis
Source: Cancers (Basel). 2022 Feb 10;14(4):887. doi: 10.3390/cancers14040887 (PMC8869903; doi:10.3390/cancers14040887)
Supplement: Supplementary file 1 [file cancers-14-00887-s001.zip]

Archive with 1 entries (1 files):
- cancers-1567390-supplementary.pdf
